# Supplementary material for: NF-κB Transcriptional Activity Indispensably Mediates Hypoxia–Reoxygenation Stress-Induced microRNA-210 Expression
Source: Int J Mol Sci. 2023 Apr 1;24(7):6618. doi: 10.3390/ijms24076618 (PMC10095479; doi:10.3390/ijms24076618)
Supplement: Supplementary file 1 [file ijms-24-06618-s001.zip]

Archive with 1 entries (1 files):
- ijms-2295966-supplementary.pdf
